# Supplementary material for: The Role of Puccinia polysora Underw Effector PpEX in Suppressing Plant Defenses and Facilitating Pathogenicity
Source: Int J Mol Sci. 2025 Mar 29;26(7):3159. doi: 10.3390/ijms26073159 (PMC11989160; doi:10.3390/ijms26073159)
Supplement: Supplementary file 1 [file ijms-26-03159-s001.zip]

Archive with 1 entries (1 files):
- ijms-3308831-supplementary.pdf
